# Supplementary material for: Structurally-New Hexadecanuclear Ni-Containing Silicotungstate with Catalytic Hydrogen Generation Activity
Source: Molecules. 2023 Feb 21;28(5):2017. doi: 10.3390/molecules28052017 (PMC10004391; doi:10.3390/molecules28052017)
Supplement: Supplementary file 1 [file molecules-28-02017-s001.zip]

Archive with 1 entries (1 files):
- molecules-2125698-supplementary.pdf
